# Supplementary material for: Identifying vital nodes for influence maximization in attributed networks
Source: Sci Rep. 2022 Dec 31;12:22630. doi: 10.1038/s41598-022-27145-3 (PMC9805466; doi:10.1038/s41598-022-27145-3)
Supplement: Supplementary file 1 — Supplementary Information. [file 41598_2022_27145_MOESM1_ESM.zip]

Archive with 8 entries (8 files):
- appendix/appendix.aux
- appendix/appendix.bbl
- appendix/appendix.blg
- appendix/appendix.log
- appendix/appendix.pdf
- appendix/appendix.spl
- appendix/appendix.synctex
- appendix/appendix.tex
