# Supplementary material for: Identifying vital nodes for influence maximization in attributed networks
Source: Sci Rep. 2022 Dec 31;12:22630. doi: 10.1038/s41598-022-27145-3 (PMC9805466; doi:10.1038/s41598-022-27145-3)
Supplement: Supplementary file 1 — Supplementary Information. [file 41598_2022_27145_MOESM1_ESM.zip › appendix/appendix.aux]

\relax 
\@writefile{toc}{\let\numberline\tmptocnumberline}
\@writefile{toc}{\contentsline {section}{\numberline {Appendix \nobreakspace  {}A}Monotonicity and submodularity of $\phi (S)$ under the LTPlus model}{1}{}\protected@file@percent }
\gdef \@abspage@last{2}
