# Supplementary material for: Identifying vital nodes for influence maximization in attributed networks
Source: Sci Rep. 2022 Dec 31;12:22630. doi: 10.1038/s41598-022-27145-3 (PMC9805466; doi:10.1038/s41598-022-27145-3)
Supplement: Supplementary file 1 — Supplementary Information. [file 41598_2022_27145_MOESM1_ESM.zip › appendix/appendix.log]

This is pdfTeX, Version 3.141592653-2.6-1.40.24 (TeX Live 2022) (preloaded format=pdflatex 2022.7.13)  16 SEP 2022 14:57
entering extended mode
 restricted \write18 enabled.
 %&-line parsing enabled.
**appendix.tex
(./appendix.tex
LaTeX2e <2022-06-01> patch level 5
L3 programming layer <2022-07-04>
(c:/texlive/2022/texmf-dist/tex/latex/elsarticle/elsarticle.cls
Document Class: elsarticle 2020/11/20, 3.3: Elsevier Ltd
(c:/texlive/2022/texmf-dist/tex/latex/l3kernel/expl3.sty
Package: expl3 2022-07-04 L3 programming layer (loader) 

(c:/texlive/2022/texmf-dist/tex/latex/l3backend/l3backend-pdftex.def
File: l3backend-pdftex.def 2022-07-01 L3 backend support: PDF output (pdfTeX)
\l__color_backend_stack_int=\count185
\l__pdf_internal_box=\box51
))
(c:/texlive/2022/texmf-dist/tex/latex/l3packages/xparse/xparse.sty
Package: xparse 2022-06-22 L3 Experimental document command parser
)
(c:/texlive/2022/texmf-dist/tex/latex/etoolbox/etoolbox.sty
Package: etoolbox 2020/10/05 v2.5k e-TeX tools for LaTeX (JAW)
\etb@tempcnta=\count186
)
\@bls=\dimen138

(c:/texlive/2022/texmf-dist/tex/latex/base/article.cls
Document Class: article 2021/10/04 v1.4n Standard LaTeX document class
(c:/texlive/2022/texmf-dist/tex/latex/base/size12.clo
File: size12.clo 2021/10/04 v1.4n Standard LaTeX file (size option)
)
\c@part=\count187
\c@section=\count188
\c@subsection=\count189
\c@subsubsection=\count190
\c@paragraph=\count191
\c@subparagraph=\count192
\c@figure=\count193
\c@table=\count194
\abovecaptionskip=\skip47
\belowcaptionskip=\skip48
\bibindent=\dimen139
)
(c:/texlive/2022/texmf-dist/tex/latex/graphics/graphicx.sty
Package: graphicx 2021/09/16 v1.2d Enhanced LaTeX Graphics (DPC,SPQR)

(c:/texlive/2022/texmf-dist/tex/latex/graphics/keyval.sty
Package: keyval 2022/05/29 v1.15 key=value parser (DPC)
\KV@toks@=\toks16
)
(c:/texlive/2022/texmf-dist/tex/latex/graphics/graphics.sty
Package: graphics 2022/03/10 v1.4e Standard LaTeX Graphics (DPC,SPQR)

(c:/texlive/2022/texmf-dist/tex/latex/graphics/trig.sty
Package: trig 2021/08/11 v1.11 sin cos tan (DPC)
)
(c:/texlive/2022/texmf-dist/tex/latex/graphics-cfg/graphics.cfg
File: graphics.cfg 2016/06/04 v1.11 sample graphics configuration
)
Package graphics Info: Driver file: pdftex.def on input line 107.

(c:/texlive/2022/texmf-dist/tex/latex/graphics-def/pdftex.def
File: pdftex.def 2020/10/05 v1.2a Graphics/color driver for pdftex
))
\Gin@req@height=\dimen140
\Gin@req@width=\dimen141
)
\c@tnote=\count195
\c@fnote=\count196
\c@cnote=\count197
\c@ead=\count198
\c@author=\count199
\@eadauthor=\toks17
\c@affn=\count266
\absbox=\box52
\elsarticlehighlightsbox=\box53
\elsarticlegrabsbox=\box54
\keybox=\box55
\Columnwidth=\dimen142
\space@left=\dimen143
\els@boxa=\box56
\els@boxb=\box57
\leftMargin=\dimen144
\@enLab=\toks18
\@sep=\skip49
\@@sep=\skip50

(./appendix.spl) (c:/texlive/2022/texmf-dist/tex/latex/natbib/natbib.sty
Package: natbib 2010/09/13 8.31b (PWD, AO)
\bibhang=\skip51
\bibsep=\skip52
LaTeX Info: Redefining \cite on input line 694.
\c@NAT@ctr=\count267
)
\splwrite=\write3
\openout3 = `appendix.spl'.

\appnamewidth=\dimen145
)
(c:/texlive/2022/texmf-dist/tex/latex/amsmath/amsmath.sty
Package: amsmath 2022/04/08 v2.17n AMS math features
\@mathmargin=\skip53

For additional information on amsmath, use the `?' option.
(c:/texlive/2022/texmf-dist/tex/latex/amsmath/amstext.sty
Package: amstext 2021/08/26 v2.01 AMS text

(c:/texlive/2022/texmf-dist/tex/latex/amsmath/amsgen.sty
File: amsgen.sty 1999/11/30 v2.0 generic functions
\@emptytoks=\toks19
\ex@=\dimen146
))
(c:/texlive/2022/texmf-dist/tex/latex/amsmath/amsbsy.sty
Package: amsbsy 1999/11/29 v1.2d Bold Symbols
\pmbraise@=\dimen147
)
(c:/texlive/2022/texmf-dist/tex/latex/amsmath/amsopn.sty
Package: amsopn 2022/04/08 v2.04 operator names
)
\inf@bad=\count268
LaTeX Info: Redefining \frac on input line 234.
\uproot@=\count269
\leftroot@=\count270
LaTeX Info: Redefining \overline on input line 399.
LaTeX Info: Redefining \colon on input line 410.
\classnum@=\count271
\DOTSCASE@=\count272
LaTeX Info: Redefining \ldots on input line 496.
LaTeX Info: Redefining \dots on input line 499.
LaTeX Info: Redefining \cdots on input line 620.
\Mathstrutbox@=\box58
\strutbox@=\box59
LaTeX Info: Redefining \big on input line 722.
LaTeX Info: Redefining \Big on input line 723.
LaTeX Info: Redefining \bigg on input line 724.
LaTeX Info: Redefining \Bigg on input line 725.
\big@size=\dimen148
LaTeX Font Info:    Redeclaring font encoding OML on input line 743.
LaTeX Font Info:    Redeclaring font encoding OMS on input line 744.
\macc@depth=\count273
LaTeX Info: Redefining \bmod on input line 905.
LaTeX Info: Redefining \pmod on input line 910.
LaTeX Info: Redefining \smash on input line 940.
LaTeX Info: Redefining \relbar on input line 970.
LaTeX Info: Redefining \Relbar on input line 971.
\c@MaxMatrixCols=\count274
\dotsspace@=\muskip16
\c@parentequation=\count275
\dspbrk@lvl=\count276
\tag@help=\toks20
\row@=\count277
\column@=\count278
\maxfields@=\count279
\andhelp@=\toks21
\eqnshift@=\dimen149
\alignsep@=\dimen150
\tagshift@=\dimen151
\tagwidth@=\dimen152
\totwidth@=\dimen153
\lineht@=\dimen154
\@envbody=\toks22
\multlinegap=\skip54
\multlinetaggap=\skip55
\mathdisplay@stack=\toks23
LaTeX Info: Redefining \[ on input line 2953.
LaTeX Info: Redefining \] on input line 2954.
)
(c:/texlive/2022/texmf-dist/tex/latex/amscls/amsthm.sty
Package: amsthm 2020/05/29 v2.20.6
\thm@style=\toks24
\thm@bodyfont=\toks25
\thm@headfont=\toks26
\thm@notefont=\toks27
\thm@headpunct=\toks28
\thm@preskip=\skip56
\thm@postskip=\skip57
\thm@headsep=\skip58
\dth@everypar=\toks29
LaTeX Info: Redefining \qed on input line 273.
)
(c:/texlive/2022/texmf-dist/tex/latex/amsfonts/amsfonts.sty
Package: amsfonts 2013/01/14 v3.01 Basic AMSFonts support
\symAMSa=\mathgroup4
\symAMSb=\mathgroup5
LaTeX Font Info:    Redeclaring math symbol \hbar on input line 98.
LaTeX Font Info:    Overwriting math alphabet `\mathfrak' in version `bold'
(Font)                  U/euf/m/n --> U/euf/b/n on input line 106.
) (./appendix.aux)
\openout1 = `appendix.aux'.

LaTeX Font Info:    Checking defaults for OML/cmm/m/it on input line 4.
LaTeX Font Info:    ... okay on input line 4.
LaTeX Font Info:    Checking defaults for OMS/cmsy/m/n on input line 4.
LaTeX Font Info:    ... okay on input line 4.
LaTeX Font Info:    Checking defaults for OT1/cmr/m/n on input line 4.
LaTeX Font Info:    ... okay on input line 4.
LaTeX Font Info:    Checking defaults for T1/cmr/m/n on input line 4.
LaTeX Font Info:    ... okay on input line 4.
LaTeX Font Info:    Checking defaults for TS1/cmr/m/n on input line 4.
LaTeX Font Info:    ... okay on input line 4.
LaTeX Font Info:    Checking defaults for OMX/cmex/m/n on input line 4.
LaTeX Font Info:    ... okay on input line 4.
LaTeX Font Info:    Checking defaults for U/cmr/m/n on input line 4.
LaTeX Font Info:    ... okay on input line 4.

(c:/texlive/2022/texmf-dist/tex/context/base/mkii/supp-pdf.mkii
[Loading MPS to PDF converter (version 2006.09.02).]
\scratchcounter=\count280
\scratchdimen=\dimen155
\scratchbox=\box60
\nofMPsegments=\count281
\nofMParguments=\count282
\everyMPshowfont=\toks30
\MPscratchCnt=\count283
\MPscratchDim=\dimen156
\MPnumerator=\count284
\makeMPintoPDFobject=\count285
\everyMPtoPDFconversion=\toks31
) (c:/texlive/2022/texmf-dist/tex/latex/epstopdf-pkg/epstopdf-base.sty
Package: epstopdf-base 2020-01-24 v2.11 Base part for package epstopdf
Package epstopdf-base Info: Redefining graphics rule for `.eps' on input line 4
85.

(c:/texlive/2022/texmf-dist/tex/latex/latexconfig/epstopdf-sys.cfg
File: epstopdf-sys.cfg 2010/07/13 v1.3 Configuration of (r)epstopdf for TeX Liv
e
))
LaTeX Font Info:    Trying to load font information for U+msa on input line 7.

(c:/texlive/2022/texmf-dist/tex/latex/amsfonts/umsa.fd
File: umsa.fd 2013/01/14 v3.01 AMS symbols A
)
LaTeX Font Info:    Trying to load font information for U+msb on input line 7.

(c:/texlive/2022/texmf-dist/tex/latex/amsfonts/umsb.fd
File: umsb.fd 2013/01/14 v3.01 AMS symbols B
) [1

{c:/texlive/2022/texmf-var/fonts/map/pdftex/updmap/pdftex.map}] [2] (./appendix
.aux) ) 
Here is how much of TeX's memory you used:
 3349 strings out of 478024
 50037 string characters out of 5842701
 360572 words of memory out of 5000000
 21776 multiletter control sequences out of 15000+600000
 476673 words of font info for 55 fonts, out of 8000000 for 9000
 1141 hyphenation exceptions out of 8191
 70i,8n,76p,968b,161s stack positions out of 10000i,1000n,20000p,200000b,200000s
<c:/texlive/2022/texmf-dist/fonts/type1/public/amsfonts/cm/cmbx12.pfb><c
:/texlive/2022/texmf-dist/fonts/type1/public/amsfonts/cm/cmex10.pfb><c:/texlive
/2022/texmf-dist/fonts/type1/public/amsfonts/cmextra/cmex8.pfb><c:/texlive/2022
/texmf-dist/fonts/type1/public/amsfonts/cm/cmmi12.pfb><c:/texlive/2022/texmf-di
st/fonts/type1/public/amsfonts/cm/cmmi6.pfb><c:/texlive/2022/texmf-dist/fonts/t
ype1/public/amsfonts/cm/cmmi8.pfb><c:/texlive/2022/texmf-dist/fonts/type1/publi
c/amsfonts/cm/cmmib10.pfb><c:/texlive/2022/texmf-dist/fonts/type1/public/amsfon
ts/cm/cmr12.pfb><c:/texlive/2022/texmf-dist/fonts/type1/public/amsfonts/cm/cmr6
.pfb><c:/texlive/2022/texmf-dist/fonts/type1/public/amsfonts/cm/cmr8.pfb><c:/te
xlive/2022/texmf-dist/fonts/type1/public/amsfonts/cm/cmsy10.pfb><c:/texlive/202
2/texmf-dist/fonts/type1/public/amsfonts/cm/cmsy6.pfb><c:/texlive/2022/texmf-di
st/fonts/type1/public/amsfonts/cm/cmsy8.pfb>
Output written on appendix.pdf (2 pages, 136808 bytes).
PDF statistics:
 76 PDF objects out of 1000 (max. 8388607)
 45 compressed objects within 1 object stream
 0 named destinations out of 1000 (max. 500000)
 1 words of extra memory for PDF output out of 10000 (max. 10000000)
