# Supplementary material for: Identifying vital nodes for influence maximization in attributed networks
Source: Sci Rep. 2022 Dec 31;12:22630. doi: 10.1038/s41598-022-27145-3 (PMC9805466; doi:10.1038/s41598-022-27145-3)
Supplement: Supplementary file 1 — Supplementary Information. [file 41598_2022_27145_MOESM1_ESM.zip › appendix/appendix.synctex]

SyncTeX Version:1
Input:1:C:/Users/wangying/Desktop/Template for submissions to Scientific Reports/./appendix.tex
Input:2:c:/texlive/2022/texmf-dist/tex/latex/elsarticle/elsarticle.cls
Input:3:c:/texlive/2022/texmf-dist/tex/latex/l3kernel/expl3.sty
Input:4:c:/texlive/2022/texmf-dist/tex/latex/l3backend/l3backend-pdftex.def
Input:5:c:/texlive/2022/texmf-dist/tex/latex/l3packages/xparse/xparse.sty
Input:6:c:/texlive/2022/texmf-dist/tex/latex/etoolbox/etoolbox.sty
Input:7:c:/texlive/2022/texmf-dist/tex/latex/base/article.cls
Input:8:c:/texlive/2022/texmf-dist/tex/latex/base/size12.clo
Input:9:c:/texlive/2022/texmf-dist/tex/latex/graphics/graphicx.sty
Input:10:c:/texlive/2022/texmf-dist/tex/latex/graphics/keyval.sty
Input:11:c:/texlive/2022/texmf-dist/tex/latex/graphics/graphics.sty
Input:12:c:/texlive/2022/texmf-dist/tex/latex/graphics/trig.sty
Input:13:c:/texlive/2022/texmf-dist/tex/latex/graphics-cfg/graphics.cfg
Input:14:c:/texlive/2022/texmf-dist/tex/latex/graphics-def/pdftex.def
Input:15:C:/Users/wangying/Desktop/Template for submissions to Scientific Reports/./appendix.spl
Input:16:c:/texlive/2022/texmf-dist/tex/latex/natbib/natbib.sty
Input:17:c:/texlive/2022/texmf-dist/tex/latex/amsmath/amsmath.sty
Input:18:c:/texlive/2022/texmf-dist/tex/latex/amsmath/amstext.sty
Input:19:c:/texlive/2022/texmf-dist/tex/latex/amsmath/amsgen.sty
Input:20:c:/texlive/2022/texmf-dist/tex/latex/amsmath/amsbsy.sty
Input:21:c:/texlive/2022/texmf-dist/tex/latex/amsmath/amsopn.sty
Input:22:c:/texlive/2022/texmf-dist/tex/latex/amscls/amsthm.sty
Input:23:c:/texlive/2022/texmf-dist/tex/latex/amsfonts/amsfonts.sty
Input:24:C:/Users/wangying/Desktop/Template for submissions to Scientific Reports/./appendix.aux
Input:25:c:/texlive/2022/texmf-dist/tex/context/base/mkii/supp-pdf.mkii
Input:26:c:/texlive/2022/texmf-dist/tex/latex/epstopdf-pkg/epstopdf-base.sty
Input:27:c:/texlive/2022/texmf-dist/tex/latex/latexconfig/epstopdf-sys.cfg
Input:28:c:/texlive/2022/texmf-dist/tex/latex/amsfonts/umsa.fd
Input:29:c:/texlive/2022/texmf-dist/tex/latex/amsfonts/umsb.fd
Output:pdf
Magnification:1000
Unit:1
X Offset:0
Y Offset:0
Content:
!2131
{1
[1,19:4736286,46187806:28114944,41451520,0
(1,19:4736286,4736286:0,0,0
[1,19:0,4736286:0,0,0
(1,19:0,0:0,0,0
g1,19:0,0
)
]
)
[1,19:7292190,46187806:25559040,40337408,0
[1,19:7292190,6636830:25559040,786432,0
(1,19:7292190,6636830:25559040,0,0
h1,19:7292190,6636830:25559040,0,0
)
]
[1,19:7292190,44221726:25559040,35946496,0
(1,7:7292190,9061662:25559040,589824,196608
(1,7:7292190,9061662:5721201,546132,152916
g1,7:7292190,9061662
x1,7:8943333,9061662
x1,7:11067336,9061662
g1,7:11362248,9061662
g1,7:11657160,9061662
x1,7:12571023,9061662
g1,7:13013391,9061662
)
x1,7:17735625,9061662
x1,7:18177993,9061662
k1,7:18452046,9061662:274053
x1,7:19865166,9061662
k1,7:20139220,9061662:274054
x1,7:22650888,9061662
x1,7:25285527,9061662
x1,7:25727895,9061662
k1,7:26001948,9061662:274053
x1,7:26714652,9061662
k1,7:26988706,9061662:274054
$1,7:26988706,9061662
x1,7:28437865,9061662
x1,7:28824254,9061662
$1,7:28824254,9061662
k1,7:29098307,9061662:274053
x1,7:31337909,9061662
k1,7:31611963,9061662:274054
x1,7:32851230,9061662
k1,7:32851230,9061662:0
)
(1,7:13013391,10011934:19837839,546132,0
x1,7:13544961,10011934
x1,7:15777190,10011934
g1,7:16072102,10011934
x1,7:17251750,10011934
x1,7:18417289,10011934
k1,7:32851230,10011934:14433941
g1,7:32851230,10011934
)
(1,9:7292190,11552030:25559040,589824,219909
h1,8:7292190,11552030:1155060,0,0
x1,8:9328245,11552030
k1,8:9663202,11552030:334957
x1,8:10779760,11552030
x1,8:11742310,11552030
k1,8:12077267,11552030:334957
x1,8:12718967,11552030
k1,8:13053924,11552030:334957
x1,8:15182093,11552030
k1,8:15517050,11552030:334957
x1,8:16757670,11552030
k1,8:17092628,11552030:334958
x1,8:19434697,11552030
k1,8:19789223,11552030:354526
$1,8:19789223,11552030
x1,8:20240552,11552030
x1,8:20687126,11552030
(1,8:20687126,11669994:560426,346600,0
x1,8:21214784,11669994
)
x1,8:21919288,11552030
(1,8:21919288,11669994:288266,346600,101945
x1,8:22144570,11669994
)
x1,8:22421454,11552030
k1,8:22552524,11552030:131070
x1,8:22924800,11552030
(1,8:22924800,11669994:222426,346600,0
x1,8:23114458,11669994
)
x1,8:23446686,11552030
k1,8:23798373,11552030:351687
x1,8:24322662,11552030
k1,8:24674349,11552030:351687
x1,8:25572729,11552030
k1,8:25703799,11552030:131070
x1,8:26388279,11552030
$1,8:26388279,11552030
k1,8:26723236,11552030:334957
x1,8:27963856,11552030
k1,8:28298813,11552030:334957
$1,8:28298813,11552030
x1,8:29215694,11552030
(1,8:29215694,11669994:560426,346600,0
x1,8:29743352,11669994
)
x1,8:30447856,11552030
(1,8:30447856,11669994:288266,346600,101945
x1,8:30673138,11669994
)
x1,8:30950022,11552030
k1,8:31081092,11552030:131070
x1,8:31453368,11552030
(1,8:31453368,11669994:222426,346600,0
x1,8:31643026,11669994
)
x1,8:31975254,11552030
k1,8:32326941,11552030:351687
x1,8:32851230,11552030
k1,9:32851230,11552030:0
)
(1,9:7292190,12502302:25559040,589824,274353
x1,9:8190570,12502302
k1,8:8321640,12502302:131070
x1,8:9006120,12502302
$1,8:9006120,12502302
x1,8:9220020,12502302
k1,8:9555308,12502302:335288
x1,8:11309288,12502302
k1,8:11545111,12502302:235823
$1,8:11545111,12502302
x1,8:12034896,12502302
(1,8:12034896,12620266:311300,337875,0
x1,8:12313428,12620266
)
x1,8:12560096,12502302
k1,8:12691166,12502302:131070
x1,8:13180951,12502302
(1,8:13180951,12620266:311300,337875,0
x1,8:13459483,12620266
)
k1,8:13710701,12502302:218450
x1,8:14234990,12502302
k1,8:14453440,12502302:218450
x1,8:15351820,12502302
k1,8:15482890,12502302:131070
x1,8:16167370,12502302
$1,8:16167370,12502302
k1,8:16403194,12502302:235824
x1,8:17643814,12502302
k1,8:17879637,12502302:235823
$1,8:17879637,12502302
x1,8:18369422,12502302
(1,8:18369422,12620266:311300,337875,0
x1,8:18647954,12620266
)
k1,8:18812882,12502302:132160
x1,8:19411802,12502302
k1,8:19543962,12502302:132160
x1,8:20033747,12502302
(1,8:20033747,12620266:311300,337875,0
x1,8:20312279,12620266
)
k1,8:20563497,12502302:218450
x1,8:21162417,12502302
k1,8:21380867,12502302:218450
x1,8:21765887,12502302
$1,8:21765887,12502302
x1,8:21979787,12502302
k1,8:22219782,12502302:239995
x1,8:23289282,12502302
k1,8:23525105,12502302:235823
x1,8:25364645,12502302
k1,8:25600469,12502302:235824
x1,8:26220779,12502302
k1,8:26456602,12502302:235823
$1,8:26456602,12502302
x1,8:26784004,12502302
(1,8:26784004,12620266:1194725,225735,156389
x1,8:27055254,12620266
(1,8:27055254,12700196:256731,260518,76459
x1,8:27256413,12700196
)
x1,8:27737975,12620266
(1,8:27737975,12700196:207986,260518,0
x1,8:27913193,12700196
)
)
$1,8:27978729,12502302
k1,8:28214553,12502302:235824
x1,8:28856253,12502302
k1,8:29092076,12502302:235823
x1,8:31220245,12502302
k1,8:31456069,12502302:235824
x1,8:31973707,12502302
k1,8:32209530,12502302:235823
x1,8:32851230,12502302
k1,8:32851230,12502302:0
)
(1,9:7292190,13452574:25559040,589829,385770
x1,9:8875050,13452574
k1,8:9097030,13452574:221980
x1,8:10337650,13452574
k1,8:10559631,13452574:221981
$1,8:10559631,13452574
(1,8:10559631,12862745:830125,0,786442
x1,8:11389756,12862745
)
(1,8:11389756,13681955:2797412,393216,156389
x1,8:11661006,13681955
(1,8:11661006,13761885:256731,260518,76459
x1,8:11862165,13761885
)
x1,8:12731259,13681955
(1,8:12731259,13761885:510633,260518,0
x1,8:13209124,13761885
)
x1,8:13729778,13681955
(1,8:13729778,13761885:207986,260518,0
x1,8:13904996,13761885
)
x1,8:14154400,13681955
)
k1,8:14318238,13452574:131070
x1,8:14645640,13452574
(1,8:14645640,13570538:1194725,225735,156389
x1,8:14916890,13570538
(1,8:14916890,13650468:256731,260518,76459
x1,8:15118049,13650468
)
x1,8:15599611,13570538
(1,8:15599611,13650468:207986,260518,0
x1,8:15774829,13650468
)
)
k1,8:16058815,13452574:218450
x1,8:16670486,13452574
k1,8:16888936,13452574:218450
x1,8:17273956,13452574
$1,8:17273956,13452574
x1,8:17487856,13452574
k1,8:17818529,13452574:330673
x1,8:18802469,13452574
x1,8:19726517,13452574
k1,8:19955438,13452574:228921
x1,8:20511578,13452574
x1,8:20832428,13452574
k1,8:21054408,13452574:221980
x1,8:22209468,13452574
k1,8:22431449,13452574:221981
x1,8:23864579,13452574
x1,8:24399329,13452574
k1,8:24621309,13452574:221980
x1,8:25690809,13452574
k1,8:25912790,13452574:221981
x1,8:28308470,13452574
k1,8:28530450,13452574:221980
x1,8:30626670,13452574
x1,8:32851230,13452574
k1,8:32851230,13452574:0
)
(1,9:7292190,14493704:25559040,589824,196608
x1,9:7933890,14493704
k1,8:8280999,14493704:347109
x1,8:9093819,14493704
k1,8:9440928,14493704:347109
x1,8:10125408,14493704
k1,8:10472517,14493704:347109
x1,8:11584797,14493704
x1,8:11969817,14493704
x1,8:12290667,14493704
k1,8:12637776,14493704:347109
x1,8:14049516,14493704
k1,8:14396625,14493704:347109
$1,8:14396625,14493704
x1,8:15625412,14493704
x1,8:15970655,14493704
$1,8:15970655,14493704
k1,8:16317764,14493704:347109
x1,8:16835402,14493704
k1,8:17182511,14493704:347109
x1,8:20476571,14493704
k1,8:20823680,14493704:347109
x1,8:22064300,14493704
k1,8:22411409,14493704:347109
x1,8:24597467,14493704
x1,8:26372837,14493704
k1,8:26719946,14493704:347109
x1,8:28645046,14493704
k1,8:28992155,14493704:347109
x1,8:30061655,14493704
k1,8:30408764,14493704:347109
x1,8:30889903,14493704
x1,8:32851230,14493704
k1,8:32851230,14493704:0
)
(1,9:7292190,15443976:25559040,546132,0
x1,9:8318910,15443976
x1,8:9538140,15443976
k1,9:32851230,15443976:23313090
g1,9:32851230,15443976
)
(1,11:7292190,16394248:25559040,589824,196608
h1,10:7292190,16394248:1155060,0,0
x1,10:8949779,16394248
x1,10:9570089,16394248
k1,10:9806226,16394248:236137
x1,10:10875726,16394248
k1,10:11111863,16394248:236137
x1,10:12117193,16394248
x1,10:12865843,16394248
k1,10:13101980,16394248:236137
x1,10:15797120,16394248
k1,10:16033258,16394248:236138
x1,10:17273878,16394248
k1,10:17510015,16394248:236137
x1,10:20932415,16394248
k1,10:21168552,16394248:236137
x1,10:22238052,16394248
x1,10:22772802,16394248
x1,10:23842302,16394248
k1,10:24078439,16394248:236137
$1,10:24078439,16394248
x1,10:24685843,16394248
k1,10:24904293,16394248:218450
x1,10:25503213,16394248
k1,10:25721663,16394248:218450
x1,10:26470040,16394248
x1,10:26726720,16394248
k1,10:26857790,16394248:131070
x1,10:27427811,16394248
x1,10:27687814,16394248
k1,10:27818884,16394248:131070
x1,10:28457968,16394248
x1,10:28819255,16394248
$1,10:28819255,16394248
x1,10:29033155,16394248
k1,10:29273401,16394248:240246
x1,10:31241281,16394248
k1,10:31477418,16394248:236137
$1,10:31477418,16394248
x1,10:31926335,16394248
$1,10:32097455,16394248
k1,10:32333592,16394248:236137
x1,10:32851230,16394248
k1,10:32851230,16394248:0
)
(1,11:7292190,17344520:25559040,546132,152916
x1,11:8361690,17344520
k1,10:8639804,17344520:278114
x1,10:9452624,17344520
x1,10:10244054,17344520
k1,10:10522167,17344520:278113
x1,10:11681505,17344520
k1,10:11964977,17344520:283472
$1,10:11964977,17344520
x1,10:12534998,17344520
$1,10:12581101,17344520
k1,10:12859214,17344520:278113
x1,10:13376852,17344520
k1,10:13654966,17344520:278114
x1,10:14724466,17344520
k1,10:15002579,17344520:278113
x1,10:16499879,17344520
k1,10:16777993,17344520:278114
x1,10:17723431,17344520
k1,10:18001545,17344520:278114
x1,10:19242165,17344520
k1,10:19520278,17344520:278113
$1,10:19520278,17344520
x1,10:20159362,17344520
$1,10:20221189,17344520
k1,10:20499303,17344520:278114
x1,10:21016941,17344520
k1,10:21295054,17344520:278113
x1,10:22364554,17344520
k1,10:22642668,17344520:278114
x1,10:23455488,17344520
x1,10:24246918,17344520
k1,10:24525031,17344520:278113
x1,10:27519631,17344520
k1,10:27797745,17344520:278114
x1,10:30257595,17344520
k1,10:30541066,17344520:283471
x1,10:31097206,17344520
x1,10:31418056,17344520
k1,10:31696170,17344520:278114
x1,10:32851230,17344520
k1,10:32851230,17344520:0
)
(1,11:7292190,18294792:25559040,546132,152916
x1,11:10419408,18294792
k1,10:10616028,18294792:196620
x1,10:11001048,18294792
k1,10:11197668,18294792:196620
x1,10:13764468,18294792
k1,10:13961087,18294792:196619
x1,10:14795297,18294792
x1,10:15372827,18294792
x1,10:16870127,18294792
k1,10:17066747,18294792:196620
x1,10:18991847,18294792
k1,10:19188467,18294792:196620
$1,10:19188467,18294792
x1,10:19795871,18294792
(1,10:19795871,18412756:205256,364089,0
x1,10:19962140,18412756
)
$1,10:20001127,18294792
k1,10:20197747,18294792:196620
x1,10:21737827,18294792
x1,10:22144237,18294792
k1,10:22340857,18294792:196620
x1,10:22858495,18294792
k1,10:23055115,18294792:196620
x1,10:23867935,18294792
k1,10:24064554,18294792:196619
x1,10:25861314,18294792
x1,10:27187494,18294792
x1,10:27465564,18294792
k1,10:27662184,18294792:196620
x1,10:30228984,18294792
k1,10:30425604,18294792:196620
x1,10:31537884,18294792
x1,10:32851230,18294792
k1,10:32851230,18294792:0
)
(1,11:7292190,19245064:25559040,589824,219909
x1,11:7976670,19245064
k1,10:8233406,19245064:256736
x1,10:9302906,19245064
k1,10:9559642,19245064:256736
x1,10:10040781,19245064
x1,10:12002108,19245064
k1,10:12258844,19245064:256736
x1,10:13285564,19245064
x1,10:14504794,19245064
k1,10:14847202,19245064:342408
x1,10:16579519,19245064
k1,10:16836255,19245064:256736
x1,10:17567793,19245064
x1,10:18487563,19245064
x1,10:20476833,19245064
x1,10:20626563,19245064
k1,10:20883312,19245064:256749
x1,10:21803082,19245064
k1,10:22059818,19245064:256736
x1,10:23129318,19245064
x1,10:23535728,19245064
k1,10:23792464,19245064:256736
x1,10:24605284,19245064
x1,10:25396714,19245064
k1,10:25653450,19245064:256736
$1,10:25653450,19245064
x1,10:26025726,19245064
(1,10:26025726,19363028:222426,346600,0
x1,10:26215384,19363028
)
k1,10:26466698,19245064:218546
x1,10:26990987,19245064
k1,10:27209532,19245064:218545
x1,10:27658449,19245064
$1,10:27829569,19245064
x1,10:28043469,19245064
k1,10:28300219,19245064:256750
$1,10:28300219,19245064
x1,10:28971955,19245064
(1,10:28971955,19363028:288266,346600,101945
x1,10:29197237,19363028
)
x1,10:29474121,19245064
k1,10:29605191,19245064:131070
x1,10:29977467,19245064
(1,10:29977467,19363028:222426,346600,0
x1,10:30167125,19363028
)
x1,10:30499353,19245064
k1,10:30717898,19245064:218545
x1,10:31242187,19245064
k1,10:31460732,19245064:218545
x1,10:32030753,19245064
$1,10:32076856,19245064
k1,10:32333592,19245064:256736
x1,10:32851230,19245064
k1,10:32851230,19245064:0
)
(1,11:7292190,20195336:25559040,546132,274353
x1,11:9906048,20195336
k1,10:10207346,20195336:301298
x1,10:12863984,20195336
x1,10:13805144,20195336
k1,10:14106443,20195336:301299
x1,10:14795201,20195336
k1,10:15096499,20195336:301298
x1,10:16165999,20195336
k1,10:16467297,20195336:301298
x1,10:18353895,20195336
k1,10:18655193,20195336:301298
x1,10:19489403,20195336
x1,10:19810253,20195336
k1,10:20111552,20195336:301299
x1,10:21608852,20195336
k1,10:21910150,20195336:301298
x1,10:23407450,20195336
k1,10:23708748,20195336:301298
x1,10:27002808,20195336
x1,10:27387828,20195336
k1,10:27689126,20195336:301298
$1,10:27689126,20195336
x1,10:28016528,20195336
(1,10:28016528,20313300:1194725,225735,156389
x1,10:28287778,20313300
(1,10:28287778,20393230:256731,260518,76459
x1,10:28488937,20393230
)
x1,10:28970499,20313300
(1,10:28970499,20393230:207986,260518,0
x1,10:29145717,20393230
)
)
$1,10:29211253,20195336
k1,10:29512552,20195336:301299
x1,10:31737112,20195336
k1,10:32038410,20195336:301298
x1,10:32851230,20195336
k1,10:32851230,20195336:0
)
(1,11:7292190,21145608:25559040,546132,152916
x1,11:10329570,21145608
k1,10:10633238,21145608:303668
x1,10:12434276,21145608
k1,10:12737944,21145608:303668
x1,10:13358254,21145608
k1,10:13661921,21145608:303667
$1,10:13661921,21145608
x1,10:14034197,21145608
(1,10:14034197,21263572:222426,346600,0
x1,10:14223855,21263572
)
$1,10:14256623,21145608
x1,10:14470523,21145608
k1,10:14785938,21145608:315415
x1,10:15470418,21145608
k1,10:15774086,21145608:303668
x1,10:16586906,21145608
k1,10:16890574,21145608:303668
x1,10:18387874,21145608
k1,10:18691541,21145608:303667
x1,10:19209179,21145608
k1,10:19512847,21145608:303668
x1,10:22126705,21145608
k1,10:22430373,21145608:303668
x1,10:23119131,21145608
k1,10:23422799,21145608:303668
x1,10:23807819,21145608
k1,10:24111487,21145608:303668
x1,10:24945697,21145608
x1,10:25266547,21145608
k1,10:25570214,21145608:303667
x1,10:27067514,21145608
k1,10:27371182,21145608:303668
x1,10:28868482,21145608
k1,10:29172150,21145608:303668
x1,10:32466210,21145608
x1,10:32851230,21145608
k1,10:32851230,21145608:0
)
(1,11:7292190,22095880:25559040,589829,385770
x1,11:7677210,22095880
g1,10:7851970,22095880
x1,10:8463641,22095880
g1,10:8638401,22095880
(1,10:8638401,21506051:830125,0,786442
x1,10:9468526,21506051
)
(1,10:9468526,22325261:2797412,393216,156389
x1,10:9739776,22325261
(1,10:9739776,22405191:256731,260518,76459
x1,10:9940935,22405191
)
x1,10:10810029,22325261
(1,10:10810029,22405191:510633,260518,0
x1,10:11287894,22405191
)
x1,10:11808548,22325261
(1,10:11808548,22405191:207986,260518,0
x1,10:11983766,22405191
)
x1,10:12233170,22325261
)
g1,10:12397008,22095880
x1,10:12724410,22095880
(1,10:12724410,22213844:1194725,225735,156389
x1,10:12995660,22213844
(1,10:12995660,22293774:256731,260518,76459
x1,10:13196819,22293774
)
x1,10:13678381,22213844
(1,10:13678381,22293774:207986,260518,0
x1,10:13853599,22293774
)
)
$1,10:13919135,22095880
x1,10:14133035,22095880
k1,11:32851230,22095880:18718195
g1,11:32851230,22095880
)
(1,13:7292190,23046152:25559040,546132,152916
h1,12:7292190,23046152:1155060,0,0
x1,12:10280237,23046152
k1,12:10682309,23046152:402072
x1,12:11238449,23046152
x1,12:11559299,23046152
k1,12:11932292,23046152:372993
x1,12:14255246,23046152
k1,12:14628240,23046152:372994
x1,12:15697740,23046152
k1,12:16070733,23046152:372993
x1,12:19364793,23046152
x1,12:19749813,23046152
k1,12:20122806,23046152:372993
x1,12:21534546,23046152
k1,12:21907540,23046152:372994
x1,12:22292560,23046152
k1,12:22665553,23046152:372993
x1,12:23478373,23046152
x1,12:24269803,23046152
k1,12:24642796,23046152:372993
x1,12:25797856,23046152
k1,12:26170850,23046152:372994
x1,12:26598650,23046152
x1,12:26962280,23046152
k1,12:27335273,23046152:372993
x1,12:28982303,23046152
x1,12:30394043,23046152
k1,12:30767037,23046152:372994
x1,12:31408737,23046152
k1,12:31781730,23046152:372993
x1,12:32851230,23046152
k1,12:32851230,23046152:0
)
(1,13:7292190,23996424:25559040,546132,152916
x1,13:8939220,23996424
x1,12:10607640,23996424
k1,12:10891130,23996424:283490
x1,12:12003410,23996424
x1,12:13316756,23996424
k1,12:13600246,23996424:283490
x1,12:14220556,23996424
k1,12:14504046,23996424:283490
x1,12:14985185,23996424
x1,12:16946512,23996424
k1,12:17230002,23996424:283490
x1,12:18256722,23996424
x1,12:19475952,23996424
k1,12:19898621,23996424:422669
x1,12:21123131,23996424
x1,12:21871781,23996424
k1,12:22155271,23996424:283490
x1,12:22540291,23996424
k1,12:22823781,23996424:283490
x1,12:24239799,23996424
k1,12:24523289,23996424:283490
x1,12:25336109,23996424
x1,12:26127539,23996424
k1,12:26411029,23996424:283490
x1,12:27356467,23996424
k1,12:27639957,23996424:283490
$1,12:27639957,23996424
x1,12:28113542,23996424
$1,12:28159325,23996424
x1,12:28373225,23996424
k1,12:28663417,23996424:290192
$1,12:28663417,23996424
x1,12:29137002,23996424
(1,12:29137002,24114388:233930,322479,0
x1,12:29338164,24114388
)
$1,12:29370932,23996424
k1,12:29654422,23996424:283490
x1,12:30172060,23996424
k1,12:30455550,23996424:283490
x1,12:31225590,23996424
x1,12:32851230,23996424
k1,12:32851230,23996424:0
)
(1,13:7292190,24946696:25559040,546132,152916
x1,13:7980948,24946696
k1,12:8321523,24946696:340575
x1,12:9391023,24946696
k1,12:9731597,24946696:340574
x1,12:10677035,24946696
k1,12:11017610,24946696:340575
x1,12:11637920,24946696
k1,12:11978495,24946696:340575
x1,12:13625525,24946696
x1,12:13946375,24946696
k1,12:14286949,24946696:340574
x1,12:15099769,24946696
x1,12:16194937,24946696
k1,12:16535512,24946696:340575
x1,12:17219992,24946696
k1,12:17560566,24946696:340574
x1,12:18630066,24946696
k1,12:18970641,24946696:340575
x1,12:20168481,24946696
k1,12:20509056,24946696:340575
x1,12:21129366,24946696
k1,12:21469940,24946696:340574
x1,12:24336200,24946696
k1,12:24676775,24946696:340575
$1,12:24676775,24946696
x1,12:24954845,24946696
$1,12:24954845,24946696
k1,12:25295420,24946696:340575
x1,12:26215190,24946696
k1,12:26555764,24946696:340574
$1,12:26555764,24946696
x1,12:26833834,24946696
k1,12:27195083,24946696:361249
x1,12:27794003,24946696
k1,12:28155252,24946696:361249
x1,12:28754172,24946696
k1,12:28885242,24946696:131070
x1,12:29484162,24946696
k1,12:29615232,24946696:131070
x1,12:30000252,24946696
k1,12:30131322,24946696:131070
(1,12:30131322,24946696:903840,76458,0
x1,12:30345222,24946696
g1,12:30476292,24946696
x1,12:30690192,24946696
g1,12:30821262,24946696
x1,12:31035162,24946696
)
$1,12:31035162,24946696
x1,12:31249062,24946696
k1,12:31610610,24946696:361548
x1,12:32851230,24946696
k1,12:32851230,24946696:0
)
(1,13:7292190,25896968:25559040,546132,152916
x1,13:7765775,25896968
(1,12:7765775,26014932:311300,337875,0
x1,12:8044307,26014932
)
k1,12:8400997,25896968:323922
x1,12:8999917,25896968
k1,12:9323839,25896968:323922
x1,12:9797424,25896968
$1,12:9843207,25896968
x1,12:10057107,25896968
k1,12:10585243,25896968:528136
x1,12:12146440,25896968
k1,12:12465085,25896968:318645
x1,12:13021225,25896968
x1,12:13342075,25896968
k1,12:13660720,25896968:318645
x1,12:16402918,25896968
k1,12:16721563,25896968:318645
x1,12:17106583,25896968
k1,12:17425229,25896968:318646
x1,12:18238049,25896968
x1,12:19029479,25896968
k1,12:19348124,25896968:318645
$1,12:19348124,25896968
x1,12:19720400,25896968
(1,12:19720400,26014932:222426,346600,0
x1,12:19910058,26014932
)
$1,12:19942826,25896968
k1,12:20261471,25896968:318645
x1,12:21801551,25896968
x1,12:22207961,25896968
k1,12:22526606,25896968:318645
x1,12:23643164,25896968
k1,12:23961809,25896968:318645
x1,12:25074089,25896968
k1,12:25392734,25896968:318645
x1,12:25820534,25896968
x1,12:26954204,25896968
k1,12:27272850,25896968:318646
x1,12:28919880,25896968
x1,12:30331620,25896968
k1,12:30650265,25896968:318645
x1,12:31078065,25896968
x1,12:31463085,25896968
k1,12:31781730,25896968:318645
x1,12:32851230,25896968
k1,12:32851230,25896968:0
)
(1,13:7292190,26847240:25559040,589824,152916
x1,13:8490030,26847240
k1,12:8715187,26847240:225157
x1,12:9335497,26847240
k1,12:9560654,26847240:225157
x1,12:12426914,26847240
k1,12:12652070,26847240:225156
$1,12:12652070,26847240
x1,12:12930140,26847240
$1,12:12930140,26847240
x1,12:13144040,26847240
k1,12:13375502,26847240:231462
x1,12:15792572,26847240
k1,12:16017728,26847240:225156
$1,12:16017728,26847240
x1,12:16390004,26847240
(1,12:16390004,26965204:222426,346600,0
x1,12:16579662,26965204
)
k1,12:16830880,26847240:218450
(1,12:16830880,26847240:524289,589824,30747
[1,12:16830880,26847240:524289,589824,30747
(1,12:16830880,26847240:524289,589824,196608
g1,12:16830880,26847240
(1,12:16830880,26847240:524289,589824,196608
$1,12:16830880,26847240
k1,12:16878670,26847240:47790
x1,12:17307380,26847240
k1,12:17355169,26847240:47789
$1,12:17355169,26847240
)
g1,12:17355169,26847240
)
(1,12:16830880,26847240:524289,423963,30747
g1,12:16830880,26847240
(1,12:16830880,26847240:524289,423963,30747
$1,12:16830880,26847240
x1,12:17355169,26847240
$1,12:17355169,26847240
)
g1,12:17355169,26847240
)
]
)
k1,12:17573619,26847240:218450
x1,12:18047204,26847240
(1,12:18047204,26965204:233930,322479,0
x1,12:18248366,26965204
)
$1,12:18281134,26847240
x1,12:18495034,26847240
k1,12:18826767,26847240:331733
x1,12:19810707,26847240
x1,12:20734755,26847240
k1,12:20966216,26847240:231461
x1,12:22035716,26847240
k1,12:22260873,26847240:225157
x1,12:25554933,26847240
x1,12:25939953,26847240
k1,12:26165110,26847240:225157
$1,12:26165110,26847240
x1,12:26537386,26847240
(1,12:26537386,26965204:222426,346600,0
x1,12:26727044,26965204
)
$1,12:26759812,26847240
k1,12:26984968,26847240:225156
x1,12:27412768,26847240
x1,12:29791336,26847240
k1,12:30016493,26847240:225157
x1,12:31663523,26847240
x1,12:31984373,26847240
k1,12:32209530,26847240:225157
x1,12:32851230,26847240
k1,12:32851230,26847240:0
)
(1,13:7292190,27797512:25559040,589824,196608
x1,13:10158450,27797512
k1,12:10431980,27797512:273530
$1,12:10431980,27797512
x1,12:10710050,27797512
k1,12:10896283,27797512:186233
x1,12:11495203,27797512
k1,12:11681436,27797512:186233
x1,12:12066456,27797512
$1,12:12066456,27797512
k1,12:12339986,27797512:273530
x1,12:14419094,27797512
k1,12:14692624,27797512:273530
x1,12:15377104,27797512
k1,12:15650635,27797512:273531
x1,12:16720135,27797512
k1,12:16993665,27797512:273530
x1,12:17335905,27797512
x1,12:19239615,27797512
k1,12:19513146,27797512:273531
x1,12:20924886,27797512
k1,12:21198416,27797512:273530
x1,12:21840116,27797512
x1,12:24150236,27797512
k1,12:24423767,27797512:273531
x1,12:24979907,27797512
x1,12:26327477,27797512
x1,12:26909285,27797512
k1,12:27182815,27797512:273530
x1,12:27824515,27797512
k1,12:28098045,27797512:273530
$1,12:28098045,27797512
x1,12:28571630,27797512
(1,12:28571630,27915476:233930,322479,0
x1,12:28772792,27915476
)
k1,12:28991793,27797512:186233
x1,12:29385010,27797512
k1,12:29571243,27797512:186233
x1,12:30044828,27797512
(1,12:30044828,27915476:945734,337875,54616
x1,12:30957794,27915476
)
$1,12:30990562,27797512
k1,12:31264092,27797512:273530
x1,12:32851230,27797512
k1,12:32851230,27797512:0
)
(1,13:7292190,29062047:25559040,1002391,636574
x1,13:7805550,29062047
g1,12:8062230,29062047
x1,12:8447250,29062047
x1,12:8832270,29062047
x1,12:9452580,29062047
g1,12:9709260,29062047
x1,12:10526358,29062047
g1,12:10783038,29062047
x1,12:12430068,29062047
x1,12:12750918,29062047
g1,12:13007598,29062047
x1,12:16348716,29062047
g1,12:16690956,29062047
x1,12:18192534,29062047
g1,12:18449214,29062047
x1,12:21743274,29062047
x1,12:22128294,29062047
g1,12:22384974,29062047
x1,12:22902612,29062047
g1,12:23159292,29062047
$1,12:23159292,29062047
(1,12:23159292,29062047:4983461,1002391,636574
(1,12:23159292,29062047:4983461,1002391,636574
h1,12:23159292,29062047:78643,0,0
[1,12:23237935,29062047:4826175,1002391,636574
(1,12:23237935,28452875:4826175,393219,365380
(1,12:23237935,28059656:588012,0,524295
x1,12:23825947,28059656
)
(1,12:23825947,28616718:2768743,294912,201537
x1,12:24071705,28616718
(1,12:24071705,28741796:256731,260518,76459
x1,12:24272864,28741796
)
x1,12:24953664,28616718
(1,12:24953664,28723136:220272,241858,0
x1,12:25141168,28723136
)
x1,12:25722706,28616718
(1,12:25722706,28734683:839216,253405,54612
x1,12:26529154,28734683
)
)
g1,12:26687534,28452875
x1,12:26925834,28452875
(1,12:26925834,28518411:1138276,169300,201537
x1,12:27171592,28518411
(1,12:27171592,28643489:256731,260518,76459
x1,12:27372751,28643489
)
x1,12:27823356,28518411
(1,12:27823356,28643489:207986,260518,0
x1,12:27998574,28643489
)
)
)
(1,12:23237935,29333241:4826175,393219,365380
k1,12:23266554,29333241:28619
x1,12:23978358,29333241
(1,12:23978358,28940022:588012,0,524295
x1,12:24566370,28940022
)
(1,12:24566370,29497084:1999701,268698,201537
x1,12:24812128,29497084
(1,12:24812128,29622162:256731,260518,76459
x1,12:25013287,29622162
)
x1,12:25694087,29497084
(1,12:25694087,29615049:839216,253405,54612
x1,12:26500535,29615049
)
)
g1,12:26658915,29333241
x1,12:26897215,29333241
(1,12:26897215,29398777:1138276,169300,201537
x1,12:27142973,29398777
(1,12:27142973,29523855:256731,260518,76459
x1,12:27344132,29523855
)
x1,12:27794737,29398777
(1,12:27794737,29523855:207986,260518,0
x1,12:27969955,29523855
)
)
k1,12:28064110,29333241:28619
)
]
h1,12:28064110,29062047:78643,0,0
)
)
$1,12:28142753,29062047
x1,12:28356653,29062047
k1,13:32851230,29062047:4494577
g1,13:32851230,29062047
)
(1,15:7292190,30310289:25559040,546132,152916
h1,14:7292190,30310289:1155060,0,0
x1,14:10415130,30310289
k1,14:10617516,30310289:202386
x1,14:11173656,30310289
x1,14:11494506,30310289
k1,14:11683319,30310289:188813
x1,14:14425517,30310289
k1,14:14614329,30310289:188812
x1,14:15683829,30310289
k1,14:15872642,30310289:188813
x1,14:16685462,30310289
x1,14:17091872,30310289
x1,14:17476892,30310289
x1,14:17797742,30310289
k1,14:17986555,30310289:188813
x1,14:21079549,30310289
k1,14:21268361,30310289:188812
x1,14:24562421,30310289
x1,14:24947441,30310289
k1,14:25136254,30310289:188813
x1,14:26890234,30310289
k1,14:27079047,30310289:188813
x1,14:28837305,30310289
k1,14:29026117,30310289:188812
x1,14:30095617,30310289
k1,14:30284430,30310289:188813
x1,14:32851230,30310289
k1,14:32851230,30310289:0
)
(1,15:7292190,31260561:25559040,546132,152916
x1,15:8126400,31260561
x1,14:8703930,31260561
x1,14:10201230,31260561
k1,14:10433265,31260561:232035
x1,14:12572265,31260561
k1,14:12906290,31260561:334025
x1,14:13419377,31260561
k1,14:13651412,31260561:232035
x1,14:14464232,31260561
x1,14:15255662,31260561
k1,14:15487697,31260561:232035
$1,14:15487697,31260561
x1,14:15859973,31260561
(1,14:15859973,31378525:222426,346600,0
x1,14:16049631,31378525
)
$1,14:16082399,31260561
k1,14:16314434,31260561:232035
x1,14:16832072,31260561
k1,14:17064107,31260561:232035
x1,14:19352837,31260561
x1,14:19673687,31260561
k1,14:19905722,31260561:232035
x1,14:20333522,31260561
x1,14:20718542,31260561
k1,14:20950578,31260561:232036
x1,14:22020078,31260561
k1,14:22252113,31260561:232035
x1,14:23449953,31260561
k1,14:23681988,31260561:232035
x1,14:24302298,31260561
k1,14:24534333,31260561:232035
x1,14:27400593,31260561
k1,14:27632628,31260561:232035
$1,14:27632628,31260561
x1,14:27910698,31260561
$1,14:27910698,31260561
x1,14:28124598,31260561
k1,14:28361562,31260561:236964
x1,14:28874922,31260561
k1,14:29106957,31260561:232035
x1,14:31207455,31260561
k1,14:31439490,31260561:232035
x1,14:32851230,31260561
k1,14:32851230,31260561:0
)
(1,15:7292190,32210833:25559040,546132,172580
x1,15:7664466,32210833
(1,14:7664466,32328797:222426,346600,0
x1,14:7854124,32328797
)
$1,14:7886892,32210833
k1,14:8249539,32210833:362647
x1,14:9366097,32210833
k1,14:9728743,32210833:362646
x1,14:10541563,32210833
k1,14:10904210,32210833:362647
x1,14:11738420,32210833
x1,14:12059270,32210833
k1,14:12421916,32210833:362646
x1,14:13919216,32210833
k1,14:14281863,32210833:362647
x1,14:15843333,32210833
k1,14:16205980,32210833:362647
$1,14:16205980,32210833
x1,14:16679565,32210833
(1,14:16679565,32328797:945734,337875,54616
x1,14:17592531,32328797
)
$1,14:17625299,32210833
k1,14:17987945,32210833:362646
x1,14:18629645,32210833
k1,14:18992292,32210833:362647
x1,14:20061792,32210833
k1,14:20424439,32210833:362647
x1,14:22991239,32210833
k1,14:23353885,32210833:362646
x1,14:24188095,32210833
x1,14:24765625,32210833
x1,14:26262925,32210833
k1,14:26625572,32210833:362647
x1,14:28764572,32210833
k1,14:29424712,32210833:660140
x1,14:31392592,32210833
k1,14:31781730,32210833:389138
x1,14:32851230,32210833
k1,14:32851230,32210833:0
)
(1,15:7292190,33161105:25559040,546132,152916
x1,15:10586250,33161105
x1,14:10971270,33161105
k1,14:11259089,33161105:287819
x1,14:12670829,33161105
k1,14:12958647,33161105:287818
$1,14:12958647,33161105
x1,14:13330923,33161105
(1,14:13330923,33279069:222426,346600,0
x1,14:13520581,33279069
)
$1,14:13553349,33161105
k1,14:13841168,33161105:287819
x1,14:14358806,33161105
k1,14:14646624,33161105:287818
x1,14:16293654,33161105
x1,14:17705394,33161105
k1,14:17993213,33161105:287819
x1,14:18421013,33161105
x1,14:18806033,33161105
k1,14:19093852,33161105:287819
x1,14:20163352,33161105
k1,14:20451170,33161105:287818
x1,14:21649010,33161105
k1,14:21936829,33161105:287819
x1,14:22557139,33161105
k1,14:22844958,33161105:287819
x1,14:25711218,33161105
k1,14:25999036,33161105:287818
$1,14:25999036,33161105
x1,14:26277106,33161105
k1,14:26473067,33161105:195961
x1,14:27071987,33161105
k1,14:27267948,33161105:195961
x1,14:27652968,33161105
$1,14:27652968,33161105
k1,14:27940786,33161105:287818
x1,14:28458424,33161105
k1,14:28746243,33161105:287819
x1,14:30521613,33161105
k1,14:30809431,33161105:287818
x1,14:31493911,33161105
k1,14:31781730,33161105:287819
x1,14:32851230,33161105
k1,14:32851230,33161105:0
)
(1,15:7292190,34111377:25559040,589824,196608
x1,15:7634430,34111377
x1,14:9538140,34111377
k1,14:9728191,34111377:190051
x1,14:11139931,34111377
k1,14:11329983,34111377:190052
x1,14:12147081,34111377
k1,14:12337132,34111377:190051
x1,14:13171342,34111377
x1,14:13492192,34111377
k1,14:13682244,34111377:190052
x1,14:15179544,34111377
k1,14:15369595,34111377:190051
x1,14:17384533,34111377
k1,14:17574585,34111377:190052
x1,14:19136055,34111377
k1,14:19326106,34111377:190051
$1,14:19326106,34111377
x1,14:19799691,34111377
(1,14:19799691,34229341:233930,322479,0
x1,14:20000853,34229341
)
k1,14:20072289,34111377:38668
x1,14:20465506,34111377
k1,14:20504174,34111377:38668
x1,14:20977759,34111377
(1,14:20977759,34229341:945734,337875,54616
x1,14:21890725,34229341
)
$1,14:21923493,34111377
x1,14:22137393,34111377
k1,14:22457424,34111377:320031
x1,14:23409143,34111377
k1,14:23599194,34111377:190051
x1,14:24668694,34111377
k1,14:24858746,34111377:190052
x1,14:25628786,34111377
x1,14:28024466,34111377
k1,14:28214517,34111377:190051
x1,14:28834827,34111377
k1,14:29024879,34111377:190052
x1,14:30094379,34111377
k1,14:30284430,34111377:190051
x1,14:32851230,34111377
k1,14:32851230,34111377:0
)
(1,15:7292190,35375912:25559040,1002391,636574
x1,15:8126400,35375912
x1,14:8703930,35375912
x1,14:10201230,35375912
k1,14:10484386,35375912:283156
x1,14:12623386,35375912
k1,14:12913162,35375912:289776
x1,14:14158060,35375912
k1,14:14441216,35375912:283156
x1,14:17735276,35375912
x1,14:18120296,35375912
k1,14:18403453,35375912:283157
x1,14:18921091,35375912
k1,14:19204247,35375912:283156
$1,14:19204247,35375912
(1,14:19204247,35375912:4983461,1002391,636574
(1,14:19204247,35375912:4983461,1002391,636574
h1,14:19204247,35375912:78643,0,0
[1,14:19282890,35375912:4826175,1002391,636574
(1,14:19282890,34766740:4826175,393219,365380
(1,14:19282890,34373521:588012,0,524295
x1,14:19870902,34373521
)
(1,14:19870902,34930583:2768743,294912,201537
x1,14:20116660,34930583
(1,14:20116660,35055661:256731,260518,76459
x1,14:20317819,35055661
)
x1,14:20998619,34930583
(1,14:20998619,35037001:220272,241858,0
x1,14:21186123,35037001
)
x1,14:21767661,34930583
(1,14:21767661,35048548:839216,253405,54612
x1,14:22574109,35048548
)
)
g1,14:22732489,34766740
x1,14:22970789,34766740
(1,14:22970789,34832276:1138276,169300,201537
x1,14:23216547,34832276
(1,14:23216547,34957354:256731,260518,76459
x1,14:23417706,34957354
)
x1,14:23868311,34832276
(1,14:23868311,34957354:207986,260518,0
x1,14:24043529,34957354
)
)
)
(1,14:19282890,35647106:4826175,393219,365380
k1,14:19311509,35647106:28619
x1,14:20023313,35647106
(1,14:20023313,35253887:588012,0,524295
x1,14:20611325,35253887
)
(1,14:20611325,35810949:1999701,268698,201537
x1,14:20857083,35810949
(1,14:20857083,35936027:256731,260518,76459
x1,14:21058242,35936027
)
x1,14:21739042,35810949
(1,14:21739042,35928914:839216,253405,54612
x1,14:22545490,35928914
)
)
g1,14:22703870,35647106
x1,14:22942170,35647106
(1,14:22942170,35712642:1138276,169300,201537
x1,14:23187928,35712642
(1,14:23187928,35837720:256731,260518,76459
x1,14:23389087,35837720
)
x1,14:23839692,35712642
(1,14:23839692,35837720:207986,260518,0
x1,14:24014910,35837720
)
)
k1,14:24109065,35647106:28619
)
]
h1,14:24109065,35375912:78643,0,0
)
)
$1,14:24187708,35375912
k1,14:24470864,35375912:283156
x1,14:26010944,35375912
x1,14:26417354,35375912
k1,14:26700511,35375912:283157
x1,14:27218149,35375912
k1,14:27501305,35375912:283156
x1,14:28570805,35375912
k1,14:28853961,35375912:283156
x1,14:30526659,35375912
k1,14:30809816,35375912:283157
x1,14:31498574,35375912
k1,14:31781730,35375912:283156
x1,14:32851230,35375912
k1,14:32851230,35375912:0
)
(1,15:7292190,36624154:25559040,546132,152916
x1,15:7773329,36624154
x1,14:9734656,36624154
k1,14:9998528,36624154:263872
x1,14:11025248,36624154
x1,14:12244478,36624154
k1,14:12608293,36624154:363815
x1,14:13592233,36624154
x1,14:14516281,36624154
k1,14:14781951,36624154:265670
x1,14:15851451,36624154
k1,14:16115323,36624154:263872
x1,14:18682123,36624154
k1,14:18945995,36624154:263872
x1,14:19780205,36624154
x1,14:20357735,36624154
x1,14:21855035,36624154
k1,14:22118907,36624154:263872
x1,14:24044007,36624154
k1,14:24307878,36624154:263871
x1,14:25334598,36624154
x1,14:26339928,36624154
k1,14:26603800,36624154:263872
x1,14:27716080,36624154
x1,14:29581288,36624154
k1,14:29845160,36624154:263872
x1,14:30914660,36624154
k1,14:31178532,36624154:263872
x1,14:32851230,36624154
k1,14:32851230,36624154:0
)
(1,15:7292190,37574426:25559040,546132,0
x1,15:11232228,37574426
g1,14:11488908,37574426
x1,14:11873928,37574426
x1,14:12258948,37574426
x1,14:12879258,37574426
g1,14:13135938,37574426
x1,14:14782968,37574426
x1,14:15103818,37574426
g1,14:15360498,37574426
x1,14:16609674,37574426
g1,14:16866354,37574426
x1,14:17555112,37574426
g1,14:17811792,37574426
x1,14:18881292,37574426
g1,14:19137972,37574426
x1,14:19619111,37574426
x1,14:21580438,37574426
g1,14:21837118,37574426
x1,14:22863838,37574426
x1,14:24083068,37574426
k1,15:32851230,37574426:8768162
g1,15:32851230,37574426
)
(1,17:7292190,38524698:25559040,546132,152916
h1,16:7292190,38524698:1155060,0,0
x1,16:10179567,38524698
k1,16:10487073,38524698:307506
x1,16:11556573,38524698
k1,16:11864078,38524698:307505
x1,16:13660838,38524698
x1,16:15671498,38524698
k1,16:15979004,38524698:307506
x1,16:16599314,38524698
k1,16:16906819,38524698:307505
x1,16:17976319,38524698
k1,16:18283825,38524698:307506
x1,16:19118035,38524698
x1,16:19695565,38524698
x1,16:21192865,38524698
k1,16:21500370,38524698:307505
x1,16:23425470,38524698
k1,16:23732976,38524698:307506
x1,16:24973596,38524698
k1,16:25281101,38524698:307505
x1,16:26350601,38524698
k1,16:26658107,38524698:307506
x1,16:27139246,38524698
x1,16:29100573,38524698
k1,16:29408078,38524698:307505
x1,16:30434798,38524698
x1,16:31654028,38524698
k1,16:31974240,38524698:320212
x1,16:32530380,38524698
x1,16:32851230,38524698
k1,16:32851230,38524698:0
)
(1,17:7292190,39474970:25559040,589824,196608
x1,17:8558478,39474970
k1,16:8755834,39474970:197356
x1,16:10295914,39474970
k1,16:10493271,39474970:197357
x1,16:11177751,39474970
k1,16:11375107,39474970:197356
x1,16:12491665,39474970
x1,16:13026415,39474970
k1,16:13223771,39474970:197356
x1,16:14293271,39474970
k1,16:14490628,39474970:197357
x1,16:18511948,39474970
x1,16:18896968,39474970
k1,16:19094324,39474970:197356
x1,16:20334944,39474970
k1,16:20532300,39474970:197356
x1,16:22718358,39474970
x1,16:25007088,39474970
x1,16:25392108,39474970
k1,16:25589465,39474970:197357
x1,16:26209775,39474970
k1,16:26407131,39474970:197356
$1,16:26407131,39474970
x1,16:27635918,39474970
x1,16:27981161,39474970
$1,16:27981161,39474970
k1,16:28178517,39474970:197356
x1,16:28820217,39474970
k1,16:29017574,39474970:197357
x1,16:30087074,39474970
k1,16:30284430,39474970:197356
x1,16:32851230,39474970
k1,16:32851230,39474970:0
)
(1,17:7292190,40425242:25559040,546132,152916
x1,17:8126400,40425242
x1,16:8703930,40425242
x1,16:10201230,40425242
k1,16:10561670,40425242:360440
x1,16:12700670,40425242
k1,16:13354191,40425242:653521
x1,16:14477030,40425242
k1,16:14837470,40425242:360440
$1,16:14837470,40425242
x1,16:15173794,40425242
$1,16:15233187,40425242
k1,16:15593628,40425242:360441
x1,16:18121926,40425242
k1,16:18482366,40425242:360440
x1,16:19551866,40425242
k1,16:19912306,40425242:360440
x1,16:20857744,40425242
k1,16:21218185,40425242:360441
x1,16:21838495,40425242
k1,16:22198935,40425242:360440
x1,16:23011755,40425242
k1,16:23372195,40425242:360440
x1,16:23799995,40425242
x1,16:26011721,40425242
k1,16:26372161,40425242:360440
x1,16:27206371,40425242
x1,16:27783901,40425242
x1,16:29281201,40425242
k1,16:29641642,40425242:360441
x1,16:31870480,40425242
k1,16:32230920,40425242:360440
x1,16:32851230,40425242
k1,16:32851230,40425242:0
)
(1,17:7292190,41375514:25559040,546132,152916
x1,17:7899594,41375514
$1,16:7899594,41375514
x1,16:8113494,41375514
k1,16:8399670,41375514:286176
x1,16:9640290,41375514
k1,16:9920566,41375514:280276
x1,16:10990066,41375514
k1,16:11270342,41375514:280276
x1,16:14564402,41375514
x1,16:14949422,41375514
k1,16:15229699,41375514:280277
x1,16:16641439,41375514
k1,16:16921715,41375514:280276
x1,16:17306735,41375514
k1,16:17587012,41375514:280277
x1,16:20153812,41375514
k1,16:20434088,41375514:280276
x1,16:21268298,41375514
x1,16:21845828,41375514
x1,16:23343128,41375514
k1,16:23623405,41375514:280277
x1,16:25548505,41375514
k1,16:25828781,41375514:280276
$1,16:25828781,41375514
x1,16:26436185,41375514
(1,16:26436185,41493478:205256,364089,0
x1,16:26602454,41493478
)
$1,16:26641441,41375514
k1,16:26921718,41375514:280277
x1,16:29535576,41375514
k1,16:29815852,41375514:280276
x1,16:31377322,41375514
k1,16:31657599,41375514:280277
$1,16:31657599,41375514
x1,16:31993923,41375514
$1,16:32053316,41375514
k1,16:32333592,41375514:280276
x1,16:32851230,41375514
k1,16:32851230,41375514:0
)
(1,17:7292190,42325786:25559040,589824,210443
x1,17:7788531,42325786
x1,16:8242500,42325786
x1,16:9170754,42325786
(1,16:9170754,42443750:205256,364089,0
x1,16:9337023,42443750
)
x1,16:9675470,42325786
$1,16:9675470,42325786
x1,16:9889370,42325786
k1,16:10215477,42325786:326107
x1,16:11439987,42325786
x1,16:12188637,42325786
k1,16:12396917,42325786:208280
x1,16:13466417,42325786
k1,16:13674697,42325786:208280
x1,16:15090715,42325786
k1,16:15298995,42325786:208280
x1,16:16111815,42325786
x1,16:16903245,42325786
k1,16:17111525,42325786:208280
x1,16:18056963,42325786
k1,16:18265243,42325786:208280
$1,16:18265243,42325786
x1,16:18738828,42325786
$1,16:18784611,42325786
x1,16:18998511,42325786
k1,16:19216471,42325786:217960
x1,16:20285971,42325786
k1,16:20494251,42325786:208280
x1,16:22141281,42325786
x1,16:22462131,42325786
k1,16:22670411,42325786:208280
x1,16:23483231,42325786
x1,16:24274661,42325786
k1,16:24482941,42325786:208280
x1,16:25428379,42325786
k1,16:25636659,42325786:208280
x1,16:26278359,42325786
k1,16:26486639,42325786:208280
$1,16:26486639,42325786
x1,16:27094043,42325786
(1,16:27094043,42443750:205256,364089,0
x1,16:27260312,42443750
)
$1,16:27299299,42325786
k1,16:27507579,42325786:208280
x1,16:28025217,42325786
k1,16:28233497,42325786:208280
x1,16:29178935,42325786
k1,16:29387215,42325786:208280
x1,16:30075973,42325786
k1,16:30284253,42325786:208280
$1,16:30284253,42325786
x1,16:30861510,42325786
(1,16:30861510,42443750:657532,358263,92479
x1,16:31295582,42443750
(1,16:31295582,42536229:190692,273067,0
x1,16:31453506,42536229
)
)
x1,16:32292087,42325786
x1,16:32637330,42325786
$1,16:32637330,42325786
x1,16:32851230,42325786
k1,16:32851230,42325786:0
)
]
(1,19:7292190,46187806:25559040,506811,0
(1,19:7292190,46187806:25559040,506811,0
k1,19:19879200,46187806:12587010
x1,19:20264220,46187806
k1,19:32851230,46187806:12587010
)
)
]
]
!40416
}1
!10
{2
[1,22:4736286,46187806:28114944,41451520,0
(1,22:4736286,4736286:0,0,0
[1,22:0,4736286:0,0,0
(1,22:0,0:0,0,0
g1,22:0,0
)
]
)
[1,22:7292190,46187806:25559040,40337408,0
[1,22:7292190,6636830:25559040,786432,0
(1,22:7292190,6636830:25559040,0,0
h1,22:7292190,6636830:25559040,0,0
)
]
[1,22:7292190,44221726:25559040,35946496,0
(1,17:7292190,9061662:25559040,546132,152916
x1,17:10735980,9061662
g1,16:10992660,9061662
x1,16:12062160,9061662
g1,16:12318840,9061662
x1,16:13495290,9061662
x1,16:15270660,9061662
g1,16:15527340,9061662
x1,16:15955140,9061662
x1,16:17003250,9061662
x1,16:17409660,9061662
x1,16:18072750,9061662
g1,16:18329430,9061662
x1,16:18949740,9061662
g1,16:19206420,9061662
x1,16:20853450,9061662
x1,16:21174300,9061662
g1,16:21430980,9061662
x1,16:22243800,9061662
x1,16:23338968,9061662
g1,16:23595648,9061662
x1,16:24113286,9061662
k1,17:32851230,9061662:8737944
g1,17:32851230,9061662
)
(1,19:15476144,10892304:17375086,825758,1108292
(1,19:15476144,10892304:9191132,825758,1108292
h1,19:15476144,10892304:0,0,0
x1,19:16704931,10892304
x1,19:17050174,10892304
g1,19:17268624,10892304
x1,19:17867544,10892304
g1,19:18085994,10892304
[1,19:18085994,10892304:1276947,825758,1108292
(1,19:18085994,10892304:1276947,825758,432543
k1,19:18156488,10892304:70494
(1,19:18156488,10145190:1135960,78644,1179657
x1,19:19292448,10145190
)
k1,19:19362941,10892304:70493
)
(1,19:18085994,11820008:1276947,364089,101945
x1,19:18520066,11820008
(1,19:18520066,11912487:190692,273067,0
x1,19:18677990,11912487
)
x1,19:19326988,11820008
)
]
g1,19:19494011,10892304
x1,19:19990352,10892304
x1,19:20444321,10892304
x1,19:21372575,10892304
(1,19:21372575,11010268:205256,364089,0
x1,19:21538844,11010268
)
x1,19:22673002,10892304
(1,19:22673002,11010268:657532,358263,92479
x1,19:23107074,11010268
(1,19:23107074,11102747:190692,273067,0
x1,19:23264998,11102747
)
)
x1,19:24103579,10892304
x1,19:24667276,10892304
)
(1,19:31076133,10892304:1775097,589824,196608
(1,19:31076133,10892304:1775097,589824,196608
x1,19:32551770,10892304
x1,19:32851230,10892304
)
)
)
(1,21:7292190,13398696:25559040,546132,152916
x1,21:8618370,13398696
k1,20:8934062,13398696:315692
x1,20:9361862,13398696
x1,20:10409972,13398696
x1,20:10816382,13398696
x1,20:11479472,13398696
k1,20:11795163,13398696:315691
x1,20:12415473,13398696
k1,20:12731165,13398696:315692
x1,20:14378195,13398696
x1,20:14699045,13398696
k1,20:15014736,13398696:315691
x1,20:15827556,13398696
x1,20:16922724,13398696
k1,20:17238416,13398696:315692
x1,20:17756054,13398696
k1,20:18071745,13398696:315691
x1,20:18456765,13398696
k1,20:18772457,13398696:315692
x1,20:22066517,13398696
k1,20:22382208,13398696:315691
x1,20:25723326,13398696
k1,20:26039018,13398696:315692
x1,20:28798328,13398696
k1,20:29114019,13398696:315691
x1,20:29734329,13398696
k1,20:30050021,13398696:315692
x1,20:31119521,13398696
k1,20:31435212,13398696:315691
x1,20:32851230,13398696
k1,20:32851230,13398696:0
)
(1,21:7292190,14348968:25559040,589824,210443
x1,21:8451528,14348968
k1,20:9161550,14348968:710022
x1,20:10145490,14348968
x1,20:11069538,14348968
k1,20:11479460,14348968:409922
$1,20:11479460,14348968
x1,20:12275171,14348968
(1,20:12275171,14466932:657532,358263,92479
x1,20:12709243,14466932
(1,20:12709243,14559411:190692,273067,0
x1,20:12867167,14559411
)
)
x1,20:13705748,14348968
x1,20:14269445,14348968
$1,20:14269445,14348968
k1,20:14648719,14348968:379274
x1,20:15166357,14348968
k1,20:15545631,14348968:379274
x1,20:15930651,14348968
k1,20:16309925,14348968:379274
x1,20:19603985,14348968
k1,20:19983259,14348968:379274
x1,20:23324377,14348968
k1,20:23703651,14348968:379274
x1,20:26676861,14348968
k1,20:27386882,14348968:710021
x1,20:29140862,14348968
k1,20:29520136,14348968:379274
x1,20:30589636,14348968
k1,20:30968910,14348968:379274
x1,20:32851230,14348968
k1,20:32851230,14348968:0
)
(1,21:7292190,15299240:25559040,589824,196608
x1,21:8661150,15299240
x1,20:11420460,15299240
k1,20:11749167,15299240:328707
x1,20:12369477,15299240
k1,20:12698185,15299240:328708
x1,20:15992245,15299240
k1,20:16320952,15299240:328707
x1,20:18207550,15299240
k1,20:18765872,15299240:558322
x1,20:20951930,15299240
x1,20:23026760,15299240
k1,20:23355467,15299240:328707
x1,20:26418515,15299240
k1,20:26747223,15299240:328708
x1,20:28244523,15299240
k1,20:28573230,15299240:328707
x1,20:30070530,15299240
x1,20:32530380,15299240
x1,20:32851230,15299240
k1,20:32851230,15299240:0
)
(1,21:7292190,16249512:25559040,589824,196608
x1,21:8019450,16249512
x1,20:8383080,16249512
x1,20:10350960,16249512
x1,20:10932768,16249512
k1,20:11193263,16249512:260495
x1,20:11710901,16249512
k1,20:11971397,16249512:260496
x1,20:13259075,16249512
k1,20:13519570,16249512:260495
x1,20:16813630,16249512
k1,20:17074126,16249512:260496
x1,20:18960724,16249512
k1,20:19314410,16249512:353686
x1,20:21500468,16249512
x1,20:23789198,16249512
k1,20:24142884,16249512:353686
x1,20:25469064,16249512
k1,20:25729559,16249512:260495
x1,20:29750879,16249512
x1,20:30135899,16249512
k1,20:30396395,16249512:260496
x1,20:31016705,16249512
k1,20:31277200,16249512:260495
$1,20:31277200,16249512
x1,20:32505987,16249512
x1,20:32851230,16249512
$1,20:32851230,16249512
k1,21:32851230,16249512:0
)
(1,21:7292190,17199784:25559040,546132,152916
x1,21:7809828,17199784
k1,20:8073434,17199784:263606
x1,20:9185714,17199784
x1,20:9570734,17199784
x1,20:10533284,17199784
k1,20:10896302,17199784:363018
x1,20:11452442,17199784
x1,20:11773292,17199784
k1,20:12036898,17199784:263606
x1,20:13149178,17199784
x1,20:13534198,17199784
x1,20:13855048,17199784
k1,20:14118654,17199784:263606
x1,20:15188154,17199784
k1,20:15451760,17199784:263606
x1,20:17637818,17199784
x1,20:19926548,17199784
x1,20:20311568,17199784
x1,20:20461298,17199784
k1,20:20726635,17199784:265337
x1,20:21646405,17199784
k1,20:21910011,17199784:263606
x1,20:22722831,17199784
x1,20:23107851,17199784
k1,20:23371457,17199784:263606
x1,20:23670917,17199784
x1,20:24205667,17199784
x1,20:24569297,17199784
k1,20:24832903,17199784:263606
x1,20:27241417,17199784
k1,20:27505023,17199784:263606
$1,20:27505023,17199784
x1,20:27978608,17199784
k1,20:28254630,17199784:230239
x1,20:28866301,17199784
k1,20:29096539,17199784:230238
x1,20:29547868,17199784
k1,20:29885057,17199784:230239
x1,20:30496728,17199784
k1,20:30726967,17199784:230239
x1,20:31175884,17199784
$1,20:31347004,17199784
k1,20:31610610,17199784:263606
x1,20:32851230,17199784
k1,20:32851230,17199784:0
)
(1,21:7292190,18150056:25559040,589824,210443
x1,21:7677210,18150056
k1,20:7988671,18150056:311461
x1,20:8801491,18150056
x1,20:9592921,18150056
k1,20:9904382,18150056:311461
$1,20:9904382,18150056
x1,20:10276658,18150056
k1,20:10616569,18150056:311694
x1,20:11140858,18150056
k1,20:11452552,18150056:311694
x1,20:11901469,18150056
k1,20:12284647,18150056:212058
x1,20:12677864,18150056
k1,20:12889921,18150056:212057
x1,20:13341250,18150056
$1,20:13448200,18150056
x1,20:13662100,18150056
k1,20:13987257,18150056:325157
x1,20:14543397,18150056
x1,20:14864247,18150056
k1,20:15175708,18150056:311461
x1,20:16715788,18150056
k1,20:17027249,18150056:311461
x1,20:17711729,18150056
k1,20:18023190,18150056:311461
x1,20:19135470,18150056
x1,20:19520490,18150056
x1,20:19841340,18150056
k1,20:20152801,18150056:311461
x1,20:21564541,18150056
k1,20:21876002,18150056:311461
$1,20:21876002,18150056
x1,20:22453259,18150056
(1,20:22453259,18268020:657532,358263,92479
x1,20:22887331,18268020
(1,20:22887331,18360499:190692,273067,0
x1,20:23045255,18360499
)
)
x1,20:23861580,18150056
k1,20:24180588,18150056:212058
x1,20:24704877,18150056
k1,20:24916934,18150056:212057
x1,20:25289210,18150056
x1,20:25616887,18150056
k1,20:25828945,18150056:212058
x1,20:26222162,18150056
k1,20:26434219,18150056:212057
x1,20:27011476,18150056
(1,20:27011476,18268020:657532,358263,92479
x1,20:27445548,18268020
(1,20:27445548,18360499:190692,273067,0
x1,20:27603472,18360499
)
)
x1,20:28419797,18150056
x1,20:28826207,18150056
k1,20:29137901,18150056:311694
x1,20:29749572,18150056
k1,20:30061266,18150056:311694
x1,20:30638523,18150056
(1,20:30638523,18268020:657532,358263,92479
x1,20:31072595,18268020
(1,20:31072595,18360499:190692,273067,0
x1,20:31230519,18360499
)
)
x1,20:32069100,18150056
k1,20:32326941,18150056:212058
x1,20:32851230,18150056
k1,21:32851230,18150056:0
)
(1,21:7292190,19100328:25559040,589824,210443
x1,21:7664466,19100328
x1,20:7992143,19100328
k1,20:8194514,19100328:202371
x1,20:8587731,19100328
k1,20:8790102,19100328:202371
x1,20:9367359,19100328
(1,20:9367359,19218292:657532,358263,92479
x1,20:9801431,19218292
(1,20:9801431,19310771:190692,273067,0
x1,20:9959355,19310771
)
)
x1,20:10797936,19100328
x1,20:11143179,19100328
$1,20:11143179,19100328
x1,20:11357079,19100328
k1,20:11820982,19100328:463903
x1,20:12323511,19100328
x1,20:12943821,19100328
k1,20:13241055,19100328:297234
x1,20:14053875,19100328
x1,20:14845305,19100328
k1,20:15142540,19100328:297235
$1,20:15142540,19100328
x1,20:15580807,19100328
k1,20:15868285,19100328:287478
x1,20:16392574,19100328
k1,20:16680052,19100328:287478
x1,20:17257309,19100328
(1,20:17257309,19218292:657532,358263,92479
x1,20:17691381,19218292
(1,20:17691381,19310771:190692,273067,0
x1,20:17849305,19310771
)
)
x1,20:18665630,19100328
k1,20:18974951,19100328:202371
x1,20:19499240,19100328
k1,20:19701611,19100328:202371
x1,20:20073887,19100328
x1,20:20401564,19100328
k1,20:20603936,19100328:202372
x1,20:20997153,19100328
k1,20:21199524,19100328:202371
x1,20:21776781,19100328
(1,20:21776781,19218292:657532,358263,92479
x1,20:22210853,19218292
(1,20:22210853,19310771:190692,273067,0
x1,20:22368777,19310771
)
)
x1,20:23185102,19100328
x1,20:23591512,19100328
$1,20:23591512,19100328
x1,20:23805412,19100328
k1,20:24112785,19100328:307373
$1,20:24112785,19100328
x1,20:24551052,19100328
$1,20:24551052,19100328
k1,20:24848286,19100328:297234
x1,20:25365924,19100328
k1,20:25663158,19100328:297234
x1,20:27032118,19100328
x1,20:28807488,19100328
k1,20:29104722,19100328:297234
x1,20:30666192,19100328
k1,20:30963427,19100328:297235
$1,20:30963427,19100328
x1,20:31414756,19100328
k1,20:31724077,19100328:202371
x1,20:32248366,19100328
k1,20:32450737,19100328:202371
x1,20:32823013,19100328
$1,20:32851230,19100328
k1,21:32851230,19100328:0
)
(1,21:7292190,20050600:25559040,546132,152916
x1,21:8447250,20050600
k1,20:8822543,20050600:375293
x1,20:9934823,20050600
k1,20:10310116,20050600:375293
x1,20:11679076,20050600
x1,20:13454446,20050600
k1,20:13829739,20050600:375293
x1,20:15391209,20050600
k1,20:15766502,20050600:375293
$1,20:15766502,20050600
x1,20:16217831,20050600
$1,20:16324781,20050600
k1,20:16700073,20050600:375292
x1,20:17341773,20050600
k1,20:17717066,20050600:375293
$1,20:17717066,20050600
x1,20:18324470,20050600
(1,20:18324470,20168564:205256,364089,0
x1,20:18490739,20168564
)
$1,20:18529726,20050600
x1,20:18743626,20050600
k1,20:19441705,20050600:698079
x1,20:21110125,20050600
k1,20:21485418,20050600:375293
x1,20:22216956,20050600
k1,20:22621902,20050600:404946
$1,20:22621902,20050600
x1,20:23060169,20050600
$1,20:23060169,20050600
k1,20:23435462,20050600:375293
x1,20:23953100,20050600
k1,20:24328393,20050600:375293
x1,20:25697353,20050600
x1,20:27472723,20050600
k1,20:27848015,20050600:375292
x1,20:29409485,20050600
k1,20:29784778,20050600:375293
$1,20:29784778,20050600
x1,20:30157054,20050600
$1,20:30185271,20050600
x1,20:30399171,20050600
k1,20:31097250,20050600:698079
x1,20:32851230,20050600
k1,20:32851230,20050600:0
)
(1,21:7292190,21000872:25559040,546132,152916
x1,21:7765775,21000872
k1,20:8116732,21000872:305174
x1,20:8728403,21000872
k1,20:9033578,21000872:305175
x1,20:9484907,21000872
$1,20:9591857,21000872
x1,20:9805757,21000872
k1,20:10126125,21000872:320368
$1,20:10126125,21000872
x1,20:10564392,21000872
$1,20:10564392,21000872
k1,20:10872023,21000872:307631
x1,20:11389661,21000872
k1,20:11697292,21000872:307631
x1,20:12809572,21000872
k1,20:13117203,21000872:307631
x1,20:14486163,21000872
x1,20:16261533,21000872
k1,20:16569164,21000872:307631
x1,20:18130634,21000872
k1,20:18438265,21000872:307631
$1,20:18438265,21000872
x1,20:18911850,21000872
$1,20:18957633,21000872
k1,20:19265264,21000872:307631
x1,20:20420324,21000872
k1,20:20727954,21000872:307630
x1,20:21883014,21000872
k1,20:22190645,21000872:307631
x1,20:22618445,21000872
x1,20:22982075,21000872
k1,20:23289706,21000872:307631
x1,20:24658666,21000872
x1,20:26434036,21000872
k1,20:26741667,21000872:307631
x1,20:28303137,21000872
k1,20:28610768,21000872:307631
$1,20:28610768,21000872
x1,20:29084353,21000872
k1,20:29339586,21000872:209450
x1,20:29863875,21000872
k1,20:30073324,21000872:209449
x1,20:30445600,21000872
$1,20:30473817,21000872
x1,20:30687717,21000872
k1,20:31182810,21000872:495093
x1,20:32851230,21000872
k1,20:32851230,21000872:0
)
(1,21:7292190,21951144:25559040,589824,210443
x1,21:8023728,21951144
k1,20:8314715,21951144:290987
$1,20:8314715,21951144
x1,20:8752982,21951144
k1,20:9018148,21951144:265166
x1,20:9542437,21951144
k1,20:9807603,21951144:265166
x1,20:10384860,21951144
(1,20:10384860,22069108:657532,358263,92479
x1,20:10818932,22069108
(1,20:10818932,22161587:190692,273067,0
x1,20:10976856,22161587
)
)
x1,20:11815437,21951144
k1,20:12054666,21951144:193446
x1,20:12578955,21951144
k1,20:12772402,21951144:193447
x1,20:13144678,21951144
x1,20:13472355,21951144
k1,20:13665801,21951144:193446
x1,20:14059018,21951144
k1,20:14252464,21951144:193446
x1,20:14829721,21951144
(1,20:14829721,22069108:657532,358263,92479
x1,20:15263793,22069108
(1,20:15263793,22161587:190692,273067,0
x1,20:15421717,22161587
)
)
x1,20:16260298,21951144
x1,20:16605541,21951144
$1,20:16605541,21951144
x1,20:16819441,21951144
k1,20:17244018,21951144:424577
x1,20:18227958,21951144
x1,20:19152006,21951144
k1,20:19442993,21951144:290987
$1,20:19442993,21951144
x1,20:20238704,21951144
(1,20:20238704,22069108:657532,358263,92479
x1,20:20672776,22069108
(1,20:20672776,22161587:190692,273067,0
x1,20:20830700,22161587
)
)
x1,20:21669281,21951144
x1,20:22232978,21951144
$1,20:22232978,21951144
k1,20:22517104,21951144:284126
x1,20:23034742,21951144
k1,20:23318868,21951144:284126
x1,20:25504926,21951144
x1,20:27280296,21951144
k1,20:27564421,21951144:284125
x1,20:28206121,21951144
k1,20:28490247,21951144:284126
x1,20:29303067,21951144
k1,20:29587193,21951144:284126
$1,20:29587193,21951144
x1,20:30194597,21951144
(1,20:30194597,22069108:205256,364089,0
x1,20:30360866,22069108
)
$1,20:30399853,21951144
x1,20:30613753,21951144
k1,20:30904740,21951144:290987
x1,20:32444820,21951144
x1,20:32851230,21951144
k1,20:32851230,21951144:0
)
(1,21:7292190,22901416:25559040,589824,196608
x1,21:9392688,22901416
g1,20:9649368,22901416
$1,20:9649368,22901416
x1,20:10878155,22901416
x1,20:11223398,22901416
$1,20:11223398,22901416
g1,20:11480078,22901416
x1,20:11997716,22901416
g1,20:12254396,22901416
x1,20:14440454,22901416
x1,20:16215824,22901416
g1,20:16472504,22901416
x1,20:18397604,22901416
g1,20:18654284,22901416
x1,20:19723784,22901416
g1,20:19980464,22901416
x1,20:20461603,22901416
x1,20:22422930,22901416
g1,20:22679610,22901416
x1,20:23706330,22901416
x1,20:24925560,22901416
k1,21:32851230,22901416:7925670
g1,21:32851230,22901416
)
]
(1,22:7292190,46187806:25559040,506811,0
(1,22:7292190,46187806:25559040,506811,0
k1,22:19879200,46187806:12587010
x1,22:20264220,46187806
k1,22:32851230,46187806:12587010
)
)
]
]
!15356
}2
Input:30:C:/Users/wangying/Desktop/Template for submissions to Scientific Reports/./appendix.aux
!107
Postamble:
Count:1203
!27
Post scriptum:
