# Supplementary material for: Identifying vital nodes for influence maximization in attributed networks
Source: Sci Rep. 2022 Dec 31;12:22630. doi: 10.1038/s41598-022-27145-3 (PMC9805466; doi:10.1038/s41598-022-27145-3)
Supplement: Supplementary file 1 — Supplementary Information. [file 41598_2022_27145_MOESM1_ESM.zip › appendix/appendix.tex]

\documentclass[preprint,12pt]{elsarticle}
\usepackage{amsmath,amsthm}
\usepackage{amsfonts}
\begin{document}
\appendix

\section{Monotonicity and submodularity of $\phi(S)$ under the LTPlus model}
As shown in Eq.(3) and Eq.(5), $TI_{in}(v_j,v_i)\in (0,1)$ and $AI_{in}(v_j,v_i) \in (0,1)$. Since $\alpha _1, \alpha _2 \in (0,1)$ and $\alpha _1 + \alpha _2 = 1$, the range of $b_{v_j,v_i}$ in Eq.(6) is in (0,1) and $\sum_{v_j \in N_{in}(v_i)}b_{v_j,v_i}\leq1$. Thus, we can follow the general methodology in [5] to prove that $\phi(S)$ is monotone and submodular under the LTPlus model.

For the given directed and attributed network $G=(V,E,X)$, where $V$ is the node set, $E$ is the edge set and $X$ is the node attribute matrix, we can construct a random live-edge graph $G_l$ which is an equivalent random process to the LTPlus model. More specifically, for each node $v_i \in V$, $(v_j,v_i) \in E$ is selected exclusively as the single live edge with probability $b_{v_j,v_i}$ among all incoming edges of $v_i$, or no edge is selected as a live edge with probability $1-\sum_{v_j \in N_{in}(v_i)}b_{v_j,v_i}$.

First, we discuss the probability that a node can be activated in the activation process of LTPlus model. Given a seed node set $S$, $S_t$ is defined as the set of active nodes at the end of iteration $t$ for $t=0,1,2\ldots$, and $S_0=S$. Here we consider a node $v_i$ which has not been activated by the end of iteration $t$, namely $v_i \notin S_{t}$. Thus, the probability $v_i$ becomes active in iteration $t+1$ equals to the chance that influence weights in $S_t\setminus S_{t-1}$ push it over its active threshold. This probability is $\frac{\sum_{v_j \in S_t\setminus S_{t-1}} b_{v_j,v_i}}{1-\sum_{v_j \in S_{t-1}} b_{v_j,v_i}}$.

Then, we consider the above discussed probability when using the random live-edge graph. If node $v_i$ is inactive by the end of iteration $t$, it means that $v_i$ has no live edge from $S_{t-1}$ in the random live-edge graph. Then, the probability that $v_i$ is activated by the end of iteration $t+1$ is equal to the chance that its live edge comes from $S_t\setminus S_{t-1}$. By the definition of the random live-edge graph, this probability is $\frac{\sum_{v_j \in S_t\setminus S_{t-1}} b_{v_j,v_i}}{1-\sum_{v_j \in S_{t-1}} b_{v_j,v_i}}$ which is the same as the LTPlus model. Thus, the random live-edge graph model produces the same distribution over active sets as the LTPlus model.

With the equivalence of the live-edge graph and the LTPlus model, we just need to show the monotonicity and submodularity of $\phi(S)$ in the random live-edge graph. Let $\zeta$ denotes the set of all possible live-edge graphs of $G$, and the probability that a random live-edge graph $G_l$ selected from $\zeta$ is $Pr(G_l)$. Given the seed node set $S$, the active node set in $G_l$ is set as $A_{G_l}(S)$. Therefore, the expected number of active nodes is
\begin{equation}
\phi(S) = \sum_{G_l \in \zeta} Pr(G_l)|A_{G_l}(S)|
\end{equation}
The number of active nodes is a monotone increasing function of the seed set. Thus, $|A_{G_l}(S)|$ is a monotone increasing function. Since the linear combination of monotone (resp. submodular) functions with non-negative coefficients is also monotone (resp. submodular). The monotonicity of $\phi(S)$ is proved. To prove the submodularity, for any two subsets $S\subseteq T \subseteq V$ and a node $v \in V\setminus T$, we need to prove that $A_{G_l}(T\cup {v})\setminus A_{G_l}(T)\subseteq A_{G_l}(S\cup {v})\setminus A_{G_l}(S)$. For node $u \in A_{G_l}(T\cup {v})\setminus A_{G_l}(T)$, $u$ is reachable from $T\cup {v}$ but not reachable from $T$ in $G_l$. That is, $u$ is reachable from $v$. Since $S\subseteq T$, $u$ is not reachable from $S$ but can be reachable from $S\cup {v}$. That is, $u \in A_{G_l}(S\cup {v})\setminus A_{G_l}(S)$. Thus, $|A_{G_l}(S)|$ is submodular in all $G_l$, which means $\phi(S)$ is submodular under the LTPlus model.

\end{document} 
